# Supplementary material for: Effects of resistance exercises on rotator cuff muscle mechanical characteristics in shoulders with and without rotator cuff tears
Source: PLoS One. 2026 May 27;21(5):e0347233. doi: 10.1371/journal.pone.0347233 (PMC13215532; doi:10.1371/journal.pone.0347233)
Supplement: S1 File — (XLSX) [file pone.0347233.s001.xlsx]

## Sheet: Dictionary
R	Right
L	Left
Amb	Ambidextrous
rct	Rotator cuff tear
bmi	Body Mass Index
SSP	Supraspinatus
ISP	Infraspinatus
SWS	Shear Wave Speed
CSA	Cross-sectional Area
R	Resting Muscle Condition
A	Active Muscle Condition
Avg	Average

## Sheet: Combined (Raw)
	ID	Shoulder	Dominant	rct	age	gender	bmi	weight	Baseline_SSP_SWS_A	Baseline_SSP_SWS_R	Post_SSP_SWS_R	Post_SSP_SWS_R	Baseline_SSP_CSA_A	Post_SSP_CSA_A	Baseline_SSP_CSA_R	Post_SSP_CSA_R	Baseline_ISP_SWS_A	Baseline_ISP_SWS_R	Post_ISP_SWS_R	Baseline_ISP_CSA_A	Baseline_ISP_CSA_R	Post_ISP_CSA_R	Baseline_Force_SSP	Post_Force_SSP	Baseline_Force_ISP	Post_Force_ISP	Avg Rating of Exertion
RCMQ1 Right	01R	R	R	1	68	0	37.4	89.8	0.943	0.5187	0.770367	0.770367	4.796	5.581	4.587	5.439	1.47298	0.886717	1.43855	8.7891	8.809	9.363			4.25	3.95	2
RCMQ1 Left	01L	L		1	68	0	37.4	89.8	1.4339	1.1709	0.93385	0.93385	4.892	5.733	4.556	4.331	1.6501	1.04182	1.47298	10.429	9.388	8.925	4.15	3.55	3.5	3.4	2.66667
RCMQ2 Right	02R	R	R	0	67	1	27.3	86.2	0.9799	1.14575	1.41003	1.41003	5.357	6.38	5.932	6.014	2.0566	0.926467	1.16822	11.3753	10.184	10.933	20.45	16.25	18.9	19.5	1
RCMQ2 Left	02L	L		0	67	1	27.3	86.2	1.3075	1.0682	1.7198	1.7198	4.873	5.911	6.289	6.249	1.0191	1.18843	1.60288	7.2735	7.493	8.757	19.8	17.5	21.75	20	1
RCMQ3 Left	03L	L	R	1	75	0	34.7	103.6	1.8805	1.1758	0.877925	0.877925	5.44	5.065	4.35762	4.88	0.10516	0.8823	1.16762	10.0901	10.398	9.28	11.25	9.2	14.9	13.05	3.66667
RCMQ4 Right	04R	R	R	0	76	1	28.6	85.3	1.3569	2.0915	0.9541	0.9541	6.133	7.099	6.893	7.179	1.32745	1.3275	0.80325	10.7244	10.841	9.708	19.85	17.7	12.4	12.95	3
RCMQ4 Left	04L	L		0	76	1	28.6	85.3	1.3295	0.8933	0.99334	0.99334	5.75	5.371	5.969	6.63	1.51702	0.840683	0.9889	8.4094	8.539	8.073	16.2	16.95	13.35	12.9	3
RCMQ5 Right	05R	R	R	1	55	0	32.5	78	1.1392	0.9368	0.26696	0.26696	4.954	5.097	4.827	5.209	1.7282	2.00142	0.72236	9.6092	9.777	9.14	17.45	9.7	15.65	12.5	1
RCMQ6 Right	06R	R	R	1	74	0	29.1	84.4	1.577	1.2384	0.855967	0.855967	6.714	6.548	6.409	5.414	2.31442	1.06572	1.00952	11.8201	11.981	10.568	12.8	11.5	12.95	14.45	1
RCMQ7 Right	07R	R	R	0	76	1	23	72.73	0.9511	1.6716	1.10415	1.10415	5.258	6.249	4.43	5.174	1.55017	1.488	2.33005	8.8344	8.515	9.831	12.25	8.8	14.6	13.85	1
RCMQ7 Left	07L	L		0	76	1	23	72.73	1.4903	1.4903	1.32228	1.32228	4.538	5.293	4.235	4.752	1.07835	1.592	1.04653	8.7641	8.535	8.702	10.85	9.3	11.1	11.25	1
RCMQ8 Right	08R	R		0	70	0	20.7	61.6	1.23083	1.1855	1.2265	1.2265	6.161	6.673	6.16	6.13	0.7828	0.646667	0.768333	8.4808	8.372	7.558	8.1	8.25	9.9	9.3	1
RCMQ8 Left	08L	L	L	0	70	0	20.7	61.6	2.32433	1.1763	0.9635	0.9635	5.656	5.77	6.426	6.431	0.925	0.9785	0.8995	11.8549	11.934	10.453	6.65	7.55	7.6	7.4	3
RCMQ9 Right	09R	R	R	1	67	0	40.3	116.8	2.3344	0.6661	1.33662	1.33662	5.035	5.585	4.263	4.638	1.32785	0.807083	1.86365	7.1655	7.216	8.589	9.85	10.55	13.95	11.8	5.33333
RCMQ9 Left	09L	L		1	67	0	40.3	116.8	1.2948	1.4688	0.789	0.789	5.085	5.986	4.681	4.428	1.1796	1.22708	0.81025	8.0856	6.933	8.417	17.75	15.1	16.65	16.8	2
RCMQ10 Right	10R	R	Amb	1	74	0	29	83.9	0.9669	0.944	0.9373	0.9373	5.896	5.823	4.543	4.874	1.31403	0.679933	1.03802	6.23653	5.541	6.297	16.8	13.15	12.4	9.25	1
RCMQ11 Right	11R	R	R	1	84	1	24.7	75.8	2.5386	2.8208	2.4031	2.4031	5.189	6.087	6.38	6.361	1.0826	0.911217	1.61832	11.3053	10.998	9.488	15.3	11.15	14.6	11.75	2
RCMQ12 Right	12R	R	R	1	74	1	21.1	59.4	0.9812	1.11843	0.8951	0.8951	4.14	4.943	3.348	3.476	1.0894	1.06702	0.69852	11.6528	10.926	8.081	9.55	5.5	6.85	6.75	1
RCMQ12 Left	12L	L		1	74	1	21.1	59.4	0.7201	0.92825	0.7947	0.7947	5.382	4.958	4.475	4.578	1.2359	0.7907	1.0053	7.4069	7.462	6.147	8.55	6	6.65	5.95	1
RCMQ13 Right	13R	R	R	0	53	0	36.3	98.9	1.7741	2.0933	1.0084	1.0084	4.231	4.592	6.335	6.866	1.87492	1.3251	1.71663	8.1834	8.255	8.328	19.95	15	14.95	12.75	2
RCMQ13 Left	13L	L		0	53	0	36.3	98.9	1.696	1.6335	1.12492	1.12492	4.93	6.614	6.588	7.212	1.4438	0.9667	1.26388	10.5478	9.535	9.154	20	16	18.25	15	1.33333
RCMQ14 Right	14R	R	R	1	69	1	31.5	93.9	1.0376	1.95607	0.9867	0.9867	4.433	4.933	4.879	4.422	1.8961	2.563	1.32662	9.9839	10.175	9.151	13.8	9.95	9.95	8.75	2
RCMQ14 Left	14L	L		1	69	1	31.5	93.9	1.6667	1.8041	1.2503	1.2503	5.092	5.621	6.147	5.322	0.7755	0.6348	0.908367	10.1911	10.356	8.8	11.25	11.25	10.5	10.5	2
RCMQ16 Right	16R	R	R	0	70	1	28.9	102.1	1.0963	1.1202	3.4736	3.4736	5.162	5.212	5.234	5.351	1.5257	1.051	0.934183	11.3224	10.964	9.276	30.55	29.15	29.7	26.85	1
RCMQ16 Left	16L	L		0	70	1	28.9	102.1	2.1162	1.5318	0.688433	0.688433	4.877	5.958	4.51	5.736	1.6345	1.2186	1.07053	9.85472	9.273	8.508	32.85	22.65	29	22	1
RCMQ17 Left	17L	L	R	0	69	0	33.5	85.7	0.8153	1.9435	1.6656	1.6656	4.37	4.955	4.592	4.881	1.762	1.3085	0.9808	11.0819	11.005	10.161	19.9	14.25	15.95	15.3	1
RCMQ18 Left	18L	L	R	1	65	0	18.4	54.9	1.3689	1.0749	0.461383	0.461383	4.388	4.922	4.673	4.7	2.2288	1.6351	1.48597	6.4924	6.706	7.864	8.1	5.45	4.95	4.75	3
RCMQ19 Right	19R	R	R	1	77	1	26.4	90.7	0.8836	1.4955	0.55575	0.55575	5.223	5.84	6.274	5.331	0.7966	0.9148	0.694533	6.3048	6.18	6.842	14.5	11.95	14.2	9.95	1.66667
RCMQ20 Right	20R	R	R	1	69	0	32.5	73	0.9349	1.1567	0.759317	0.759317	4.989	5.727	4.951	5.744	0.6628	0.7307	0.918117	11.0066	10.031	8.905	2.65	1.3	3.75	3.35	5.66667
RCMQ20 Left	20L	L		1	69	0	32.5	73	0.7521	1.4463	0.600817	0.600817	5.522	5.327	4.789	4.394	0.81095	0.6401	0.604733	10.1599	8.056	8.598	6.25	4.5	5.6	3.85	5
RCMQ21 Right	21R	R	R	0	61	0	20.1	48.3	2.1104	1.1523	1.32253	1.32253	4.772	4.849	4.871	5.144	1.5229	1.8998	1.23942	9.6068	9.231	9.28	11.1	9.8	11.7	9.4	1.66667
RCMQ21 Left	21L	L		0	61	0	20.1	48.3	1.7778	1.2775	1.45498	1.45498	5.438	5.27	4.884	4.845	1.2655	1.2878	1.17055	5.4013	5.365	5.546	9.75	10.1	12.2	9.6	1.33333
Missing Data
